# Supplementary material for: IgG subclass responses to excreted-secreted antigens of Plasmodium falciparum in a low-transmission malaria area of the Peruvian Amazon
Source: Malar J. 2018 Sep 11;17:328. doi: 10.1186/s12936-018-2471-6 (PMC6131892; doi:10.1186/s12936-018-2471-6)
Supplement: Supplementary file 2 — Additional file 2. Raw data of the AU, OD, parasitaemia and characteristics of study participants. [file 12936_2018_2471_MOESM2_ESM.xlsx]

## Sheet: data
plate	id	carrier	antibody	od.mean	od.sd	od.cv	Uab	Uab.se	age	sex	parasite.de	serology	Fever	communnity	Above the expected height/weight	Healthy	helminths	self_medication	sm_specifi	pcv %
N1	24	asymptomatic	igg	0.4875	0.00212132	0.435143	63.7864	16.4907	32	0	80	positive	0	0	normal	1	1	0		43
N6	1524	symptomatic	igg1	0.239	0.00141421	0.591721	59.3123	9.57953	57	1	205	negative
N6	1524	symptomatic	igg2	0.1665	0.0106066	6.37033	31.5396	7.39896	57	1	205	negative
N7	1524	symptomatic	igg3	0.4625	0.00777817	1.68177	207.356	18.5606	57	1	205	positive
N7	1524	symptomatic	igg4	0.2185	0.000707107	0.323619	42.7964	3.88242	57	1	205	positive
N1	557	asymptomatic	igg	0.591	0	0	131.055	41.7259	19	0	0	positive	0	1	normal	1	0	0		35
N3	1570	asymptomatic	igg1	0.6295	0.0162635	2.58355	395.695	96.5525	42	0	4020	positive
N4	1570	asymptomatic	igg2	0.1975	0.00919239	4.65437	30.7669	2.59977	42	0	4020	negative
N4	1570	asymptomatic	igg3	0.5	0.039598	7.9196	199.951	26.7949	42	0	4020	positive
N5	1570	asymptomatic	igg4	0.146	0.00565685	3.87456	15.6994	4.13582	42	0	4020	negative
N2	643	symptomatic	igg	0.606	0.00282843	0.466737	129.809	8.95164	60	0	1171	positive	1	2	normal	1	0	1	antypiretic	35
N1	856	asymptomatic	igg	0.428	0.0183848	4.29551	45.3291	10.4858	33	0	96	positive	0	2	normal	1	0	0		42
N3	1856	asymptomatic	igg1	0.717	0.0113137	1.57792	609.702	166.759	26	1	1078	positive
N3	1856	asymptomatic	igg2	0.146	0.00424264	2.90592	16.2672	1.94567	26	1	1078	negative
N4	1856	asymptomatic	igg3	0.807	0.046669	5.78303	915.795	195.617	26	1	1078	positive
N4	1856	asymptomatic	igg4	0.1615	0.033234	20.5783	20.9865	1.88653	26	1	1078	indeterminate
N1	862	asymptomatic	igg	0.612	0.00141421	0.231081	158.5	53.0314	33	0	294	positive	0	0	normal	0	0	0		39
N1	902	asymptomatic	igg	0.6025	0.0162635	2.69933	144.992	47.4094	49	1	5733	positive	0	0	normal	0	1	1	antinflammatory	44
N3	1910	asymptomatic	igg1	0.1615	0.00919239	5.69188	20.1081	2.34717	11	0	406	negative
N4	1910	asymptomatic	igg2	0.137	0.00565685	4.12909	15.1866	1.49653	11	0	406	negative
N4	1910	asymptomatic	igg3	0.212	0.0212132	10.0062	35.1463	2.95389	11	0	406	negative
N5	1910	asymptomatic	igg4	0.1195	0.0162635	13.6096	9.88601	2.42679	11	0	406	negative
N1	995	asymptomatic	igg	0.393	0.0141421	3.59851	37.3591	8.08546	18	0	11070	positive	0	0	normal	1	1	0		40
N3	1969	asymptomatic	igg1	0.6695	0.00919239	1.37302	480.804	123.661	50	0	0	positive
N3	1969	asymptomatic	igg2	0.1355	0.000707107	0.52185	13.8395	1.70497	50	0	0	negative
N4	1969	asymptomatic	igg3	0.7805	0.0346482	4.43924	789.124	162.054	50	0	0	positive
N5	1969	asymptomatic	igg4	0.17	0.0155563	9.15079	21.9598	6.13503	50	0	0	indeterminate
N1	1337	asymptomatic	igg	0.492	0.00707107	1.43721	65.5362	17.087	22	1	0	positive	0	0	normal	1	0	0		35
N6	1975	symptomatic	igg1	0.671	0.00141421	0.210762	563.711	176.995	60	0	2882	positive
N6	1975	symptomatic	igg2	0.1245	0.00636396	5.11162	17.7123	5.61096	60	0	2882	negative
N7	1975	symptomatic	igg3	0.6225	0.000707107	0.113591	539.537	77.8153	60	0	2882	positive
N7	1975	symptomatic	igg4	0.2145	0.00777817	3.62619	41.2962	3.81666	60	0	2882	positive
N2	1524	symptomatic	igg	0.545	0.0113137	2.07591	73.8428	4.83499	57	1	205	positive	1	2	normal	1	0	1	antypiretic	45
N6	1977	symptomatic	igg1	0.6045	0.0148492	2.45645	394.437	103.443	19	1	2716	positive
N6	1977	symptomatic	igg2	0.123	0.00565685	4.59907	17.2443	5.53142	19	1	2716	negative
N7	1977	symptomatic	igg3	0.646	0.00848528	1.31351	636.235	98.5473	19	1	2716	positive
N7	1977	symptomatic	igg4	0.203	0	0	37.1141	3.62812	19	1	2716	positive
N1	1570	asymptomatic	igg	0.5485	0.0205061	3.73858	94.497	27.4859	42	0	4020	positive	0	1	normal	1	0	0		34
N3	2131	asymptomatic	igg1	0.803	0.00424264	0.528349	967.711	295.956	38	1	498	positive
N3	2131	asymptomatic	igg2	0.212	0.0113137	5.33665	34.7972	4.16078	38	1	498	negative
N4	2131	asymptomatic	igg3	0.8345	0.00494975	0.593139	1077.78	240.009	38	1	498	positive
N4	2131	asymptomatic	igg4	0.158	0.00707107	4.47536	20.1161	1.82721	38	1	498	indeterminate
N1	1843	symptomatic	igg	0.1825	0.000707107	0.387456	9.59162	1.27666	40	1	1960	indeterminate	1	0	normal	1	0	1	antypiretic	48
N6	2134	symptomatic	igg1	0.7555	0.000707107	0.0935945	985.559	393.069	24	0	4866	positive
N6	2134	symptomatic	igg2	0.221	0.0268701	12.1584	51.8879	9.04894	24	0	4866	positive
N7	2134	symptomatic	igg3	0.752	0.00282843	0.376121	1702.62	377.166	24	0	4866	positive
N7	2134	symptomatic	igg4	0.457	0.00282843	0.618912	201.07	17.7152	24	0	4866	positive
N1	1856	asymptomatic	igg	0.626	0.0141421	2.25913	182.797	63.3962	26	1	1078	positive	0	2	normal	1	0	1	antbiotics	40
N2	1894	symptomatic	igg	0.0795	0.00494975	6.2261	1.05547	0.0441314	10	0	3787	negative	1	2	normal	1	1	1	antypiretic	38
N3	22351	asymptomatic	igg1	0.685	0.0410122	5.98718	519.075	136.221	34	1	0	positive
N3	22351	asymptomatic	igg2	0.1895	0.0304056	16.0452	27.8328	3.24586	34	1	0	negative
N4	22351	asymptomatic	igg3	0.5815	0.0516188	8.87683	294.275	44.9971	34	1	0	positive
N4	22351	asymptomatic	igg4	0.1235	0.00353553	2.86278	12.2819	1.29957	34	1	0	negative
N1	1910	asymptomatic	igg	0.307	0.00989949	3.22459	23.0285	4.17736	11	0	406	positive	0	2	normal	1	0	0		38
N3	22352	asymptomatic	igg1	0.6645	0.0120208	1.809	469.143	119.877	40	1	2010	positive
N3	22352	asymptomatic	igg2	0.162	0.0127279	7.85674	20.2371	2.36115	40	1	2010	negative
N4	22352	asymptomatic	igg3	0.6795	0.013435	1.97719	469.53	83.1945	40	1	2010	positive
N5	22352	asymptomatic	igg4	0.1395	0.00636396	4.56198	14.1683	3.66992	40	1	2010	negative
N1	1969	asymptomatic	igg	0.622	0	0	175.225	60.1333	50	0	0	positive	0	1	normal	1	0	0		37
N3	2622	asymptomatic	igg1	0.5495	0.0190919	3.47441	269.257	58.8555	26	0	621	positive
N3	2622	asymptomatic	igg2	0.2255	0.0205061	9.09361	39.314	4.80282	26	0	621	indeterminate
N4	2622	asymptomatic	igg3	0.277	0.00141421	0.510546	58.1934	5.18825	26	0	621	negative
N4	2622	asymptomatic	igg4	0.1945	0.0148492	7.63457	29.8931	2.53187	26	0	621	positive
N2	1975	symptomatic	igg	0.603	0.00989949	1.64171	125.648	8.63927	60	0	2882	positive	1	1	normal	1	1	1	antypiretic	39
N6	3021	symptomatic	igg1	0.4585	0.0148492	3.23866	196.328	34.2628	51	1	824	indeterminate
N6	3021	symptomatic	igg2	0.268	0.0141421	5.27692	72.1276	10.5756	51	1	824	positive
N7	3021	symptomatic	igg3	0.765	0.00989949	1.29405	2028.28	473.995	51	1	824	positive
N7	3021	symptomatic	igg4	0.2205	0.0233345	10.5826	43.5555	3.91543	51	1	824	positive
N1	1977	symptomatic	igg	0.531	0.0381838	7.19092	83.8448	23.5545	19	1	2716	positive	1	1	normal	0	1	1	antypiretic	29
N1	2131	asymptomatic	igg	0.6615	0.0219203	3.31373	288.15	111.288	38	1	498	positive	0	1	normal	1	0	0		42
N3	3042	asymptomatic	igg1	0.6795	0.0643467	9.46972	505.115	131.615	42	0	0	positive
N3	3042	asymptomatic	igg2	0.1505	0.00636396	4.22855	17.3506	2.05614	42	0	0	negative
N4	3042	asymptomatic	igg3	0.6675	0.0148492	2.22461	442.92	77.1078	42	0	0	positive
N5	3042	asymptomatic	igg4	0.366	0.00424264	1.15919	119.705	46.0087	42	0	0	positive
N1	2134	symptomatic	igg	0.5795	0.000707107	0.12202	119.192	36.9918	24	0	4866	positive	1	1	normal	1	0	1	antinflammatory	40
N1	2192	asymptomatic	igg	0.1215	0.00212132	1.74594	4.69336	0.572865	16	1	1094	negative	0	0	normal	1	0	0		35
N3	3053	asymptomatic	igg1	0.5495	0.00353553	0.643409	269.257	58.8555	15	1	0	positive
N3	3053	asymptomatic	igg2	0.2715	0.00212132	0.781333	56.7504	7.58375	15	1	0	positive
N4	3053	asymptomatic	igg3	0.8025	0.00353553	0.440565	892.479	189.358	15	1	0	positive
N5	3053	asymptomatic	igg4	0.153	0.00424264	2.77297	17.4258	4.67283	15	1	0	negative
N6	3053	symptomatic	igg1	0.5425	0.00353553	0.651711	291.301	64.4117	21	1	2328	positive
N6	3053	symptomatic	igg2	0.174	0.0226274	13.0043	34.1671	7.65309	21	1	2328	negative
N7	3053	symptomatic	igg3	0.735	0.0141421	1.9241	1391.87	288.945	21	1	2328	positive
N7	3053	symptomatic	igg4	0.222	0.00282843	1.27407	44.1288	3.94025	21	1	2328	positive
N1	2622	asymptomatic	igg	0.6005	0.0247487	4.12136	142.395	46.341	26	0	621	positive	0	2	normal	1	1	0		39
N3	3055	asymptomatic	igg1	0.3895	0.00919239	2.36005	119.204	20.1564	14	1	6706	indeterminate
N3	3055	asymptomatic	igg2	0.168	0.0141421	8.41794	21.8104	2.53446	14	1	6706	negative
N4	3055	asymptomatic	igg3	0.438	0.0537401	12.2694	147.376	17.7145	14	1	6706	positive
N5	3055	asymptomatic	igg4	0.133	0.00424264	3.18996	12.7058	3.23483	14	1	6706	negative
N1	3021	symptomatic	igg	0.5985	0.0205061	3.42625	139.875	45.3083	51	1	824	positive	1	3	normal	1	0	1	antypiretic	40
N6	3056	symptomatic	igg1	0.573	0.0268701	4.68936	337.348	81.1741	17	1	502	positive
N6	3056	symptomatic	igg2	0.281	0.00565685	2.01312	78.2474	11.1209	17	1	502	positive
N7	3056	symptomatic	igg3	0.743	0.00707107	0.951691	1525.26	326.262	17	1	502	positive
N7	3056	symptomatic	igg4	0.2545	0.0190919	7.50172	57.4367	4.51358	17	1	502	positive
N1	3029	symptomatic	igg	0.1435	0.000707107	0.492757	6.37619	0.782279	25	0	1130	negative	1	3	normal	1	0	1	antypiretic	40
N6	3123	symptomatic	igg1	0.647	0.0480833	7.43173	492.86	145.007	65	1	950	positive
N6	3123	symptomatic	igg2	0.172	0	0	33.4614	7.58669	65	1	950	negative
N7	3123	symptomatic	igg3	0.7445	0.00494975	0.664842	1552.63	334.025	65	1	950	positive
N7	3123	symptomatic	igg4	0.1905	0.00636396	3.34066	32.7805	3.42062	65	1	950	positive
N1	3042	asymptomatic	igg	0.6065	0.0219203	3.61423	150.432	49.6607	42	0	0	positive	0	3	normal	1	0	0		39
N6	3275	symptomatic	igg1	0.783	0.019799	2.52861	1241.92	539.963	36	1	802	positive
N6	3275	symptomatic	igg2	0.228	0.00707107	3.10135	54.7298	9.25106	36	1	802	positive
N7	3275	symptomatic	igg3	0.7245	0.0148492	2.04958	1243.7	248.574	36	1	802	positive
N7	3275	symptomatic	igg4	0.2485	0.0190919	7.68285	54.8468	4.40025	36	1	802	positive
N1	3053	asymptomatic	igg	0.6235	0.0106066	1.70114	177.999	61.3254	15	1	0	positive	0	3	normal	1	1	0		39
N6	3294	symptomatic	igg1	0.3145	0.0205061	6.52022	95.2237	12.9672	35	1	0	negative
N6	3294	symptomatic	igg2	0.251	0.0127279	5.07089	64.4816	9.96291	35	1	0	positive
N7	3294	symptomatic	igg3	0.7145	0.0233345	3.26585	1124.88	217.11	35	1	0	positive
N7	3294	symptomatic	igg4	0.237	0.00848528	3.58029	50.0552	4.19419	35	1	0	positive
N2	3053	symptomatic	igg	0.6025	0.00494975	0.821535	124.976	8.58888	21	1	2328	positive	1	3	normal	1	0	0		44
N3	3300	asymptomatic	igg1	0.7065	0.0120208	1.70146	578.069	155.98	36	1	1953	positive
N4	3300	asymptomatic	igg2	0.2035	0.00919239	4.51714	32.5476	2.74095	36	1	1953	negative
N4	3300	asymptomatic	igg3	0.802	0	0	889.937	188.678	36	1	1953	positive
N5	3300	asymptomatic	igg4	0.124	0.00848528	6.84297	10.7934	2.68204	36	1	1953	negative
N1	3055	asymptomatic	igg	0.5185	0.0176777	3.40939	77.2744	21.1883	14	1	6706	positive	0	3	normal	1	0	0		47
N6	3419	symptomatic	igg1	0.1225	0.000707107	0.57723	17.0886	5.5046	28	0	6535	negative
N6	3419	symptomatic	igg2	0.09	0.0141421	15.7135	7.34408	3.31885	28	0	6535	negative
N7	3419	symptomatic	igg3	0.333	0.0169706	5.09627	98.0164	6.79426	28	0	6535	indeterminate
N7	3419	symptomatic	igg4	0.225	0.00848528	3.77124	45.2858	3.99014	28	0	6535	positive
N2	3056	symptomatic	igg	0.608	0.0311127	5.11722	132.711	9.16998	17	1	502	positive	1	3	normal	0	0	0		38
N6	3659	symptomatic	igg1	0.33	0.0141421	4.2855	103.729	14.0993	19	0	18236	negative
N6	3659	symptomatic	igg2	0.0715	0.0106066	14.8344	2.08513	1.36041	19	0	18236	negative
N7	3659	symptomatic	igg3	0.2725	0.00777817	2.85438	65.5974	4.88701	19	0	18236	negative
N7	3659	symptomatic	igg4	0.1875	0.000707107	0.377124	31.7722	3.36994	19	0	18236	positive
N1	3123	symptomatic	igg	0.5895	0.00777817	1.31945	129.4	41.0598	65	1	950	positive	1	3	normal	1	1	1	antypiretic	40
N3	3799	asymptomatic	igg1	0.5835	0.0431335	7.3922	317.12	72.7069	69	1	1824	positive
N3	3799	asymptomatic	igg2	0.2255	0.0318198	14.1108	39.314	4.80282	69	1	1824	indeterminate
N4	3799	asymptomatic	igg3	0.8705	0.00212132	0.24369	1356.29	319.563	69	1	1824	positive
N5	3799	asymptomatic	igg4	0.2785	0.0205061	7.36305	63.9153	21.8524	69	1	1824	positive
N1	3275	symptomatic	igg	0.6175	0.013435	2.17571	167.338	56.7658	36	1	802	positive	1	3	normal	1	1	1	antypiretic	40
N3	3942	asymptomatic	igg1	0.682	0.0551543	8.08715	511.407	133.687	21	1	96	positive
N3	3942	asymptomatic	igg2	0.1365	0.013435	9.84251	14.0646	1.72695	21	1	96	negative
N4	3942	asymptomatic	igg3	0.557	0.0311127	5.58576	262.197	38.5768	21	1	96	positive
N5	3942	asymptomatic	igg4	0.1305	0.000707107	0.541844	12.1615	3.07555	21	1	96	negative
N2	3294	symptomatic	igg	0.6075	0.00777817	1.28036	131.976	9.11461	35	1	0	positive	1	1	normal	1	1	0		40
N1	3300	asymptomatic	igg	0.63	0.019799	3.1427	190.964	66.9468	36	1	1953	positive	0	3	normal	1	1	0	antinflammatory	47
N6	4727	symptomatic	igg1	0.657	0.0155563	2.36779	520.766	157.418	28	1	11350	positive
N6	4727	symptomatic	igg2	0.0895	0.000707107	0.790063	7.19951	3.27598	28	1	11350	negative
N7	4727	symptomatic	igg3	0.254	0.00424264	1.67033	57.2184	4.50396	28	1	11350	negative
N7	4727	symptomatic	igg4	0.22	0.0183848	8.35672	43.3652	3.90717	28	1	11350	positive
N2	3419	symptomatic	igg	0.5465	0.0120208	2.1996	74.7358	4.89897	28	0	6535	positive	1	2	normal	0	1	0		40
N2	3659	symptomatic	igg	0.455	0.0268701	5.90551	39.1303	2.41115	19	0	18236	positive	1	0	normal	0	0	1	antypiretic	39
N6	4746	symptomatic	igg1	0.097	0.00424264	4.37386	9.38404	3.88149	33	1	2735	negative
N6	4746	symptomatic	igg2	0.0665	0.00777817	11.6965	0.687273	0.571732	33	1	2735	negative
N7	4746	symptomatic	igg3	0.1995	0.00353553	1.7722	35.8789	3.57048	33	1	2735	negative
N7	4746	symptomatic	igg4	0.2075	0.00777817	3.74852	38.7278	3.70196	33	1	2735	positive
N1	3799	asymptomatic	igg	0.5635	0.00494975	0.878394	105.337	31.5959	69	1	1824	positive	0	3	normal	1	0	0		40
N1	3942	asymptomatic	igg	0.569	0.00989949	1.73981	109.799	33.317	21	1	96	positive	0	0	normal	1	0	0		38
N2	4270	symptomatic	igg	0.1055	0.00919239	8.71316	2.12393	0.0960796	28	1	9059	negative	1	2	normal	1	0	0		42
N3	4994	asymptomatic	igg1	0.748	0.0438406	5.86105	715.934	203.803	15	1	178	positive
N3	4994	asymptomatic	igg2	0.15	0.00848528	5.65685	17.229	2.04363	15	1	178	negative
N4	4994	asymptomatic	igg3	0.841	0.00282843	0.336317	1121.73	252.308	15	1	178	positive
N5	4994	asymptomatic	igg4	0.176	0.00424264	2.41059	23.678	6.70661	15	1	178	indeterminate
N1	4727	symptomatic	igg	0.5495	0.0162635	2.95968	95.1656	27.7364	28	1	11350	positive	1	2	normal	1	0	1	antypiretic	42
N1	4736	symptomatic	igg	0.0985	0.00212132	2.15362	3.00777	0.397793	23	1	9297	negative	1	0	normal	0	0	1	antypiretic	48
N6	643	symptomatic	igg1	0.8025	0.00353553	0.440565	1501.81	697.71	60	0	1171	positive
N6	643	symptomatic	igg2	0.1325	0.013435	10.1396	20.237	6.013	60	0	1171	negative
N7	643	symptomatic	igg3	0.6445	0.0205061	3.18171	629.358	97.0359	60	0	1171	positive
N7	643	symptomatic	igg4	0.2145	0.00353553	1.64827	41.2962	3.81666	60	0	1171	positive
N1	4746	symptomatic	igg	0.354	0.00565685	1.59798	30.115	6.03391	33	1	2735	positive	1	0	normal	1	0	1	antypiretic	38
N6	7359	symptomatic	igg1	0.36	0.0141421	3.92837	121.53	16.9245	15	1	4323	indeterminate
N6	7359	symptomatic	igg2	0.075	0.00141421	1.88562	3.06739	1.81121	15	1	4323	negative
N7	7359	symptomatic	igg3	0.322	0.0155563	4.83116	91.4772	6.34476	15	1	4323	indeterminate
N7	7359	symptomatic	igg4	0.182	0.00141421	0.77704	29.9548	3.2758	15	1	4323	positive
N1	4865	symptomatic	igg	0.0805	0.00494975	6.14875	1.71891	0.274419	18	0	5824	negative	1	0	normal	1	0	1	antypiretic	39
N6	7401	symptomatic	igg1	0.722	0.00848528	1.17525	773.503	279.706	18	1	1552	positive
N6	7401	symptomatic	igg2	0.1705	0.00636396	3.73253	32.9346	7.53626	18	1	1552	negative
N7	7401	symptomatic	igg3	0.7045	0.00353553	0.50185	1023.16	190.885	18	1	1552	positive
N7	7401	symptomatic	igg4	0.605	0.00565685	0.935017	480.295	65.7228	18	1	1552	positive
N2	4914	symptomatic	igg	0.055	0.0141421	25.713	0.150166	0.00512851	33	0	4545	negative	1	3	normal	0	0	1	antypiretic	37
N3	856	asymptomatic	igg1	0.2365	0.00919239	3.88684	43.1891	5.38149	33	0	96	negative
N4	856	asymptomatic	igg2	0.136	0.00141421	1.03986	14.9644	1.48164	33	0	96	negative
N4	856	asymptomatic	igg3	0.1245	0.0190919	15.3348	12.49	1.31392	33	0	96	negative
N5	856	asymptomatic	igg4	0.129	0.00707107	5.48145	11.8398	2.98211	33	0	96	negative
N1	4994	asymptomatic	igg	0.575	0	0	115.016	35.3495	15	1	178	positive	0	2	normal	1	0	0		39
N3	862	asymptomatic	igg1	0.134	0.0183848	13.72	13.5042	1.67234	33	0	294	negative
N3	862	asymptomatic	igg2	0.108	0.0169706	15.7135	8.15583	1.15795	33	0	294	negative
N4	862	asymptomatic	igg3	0.131	0.00989949	7.55687	13.8701	1.408	33	0	294	negative
N4	862	asymptomatic	igg4	0.1165	0.0190919	16.3879	10.8578	1.19976	33	0	294	negative
N1	5002	asymptomatic	igg	0.2275	0.00353553	1.55408	13.7857	2.06505	8	1	6324	indeterminate	0	2	normal	1	1	0		40
N6	8883	symptomatic	igg1	0.2665	0.00494975	1.85732	71.4371	10.5174	26	0	709	negative
N6	8883	symptomatic	igg2	0.107	0.0113137	10.5736	12.3525	4.58544	26	0	709	negative
N7	8883	symptomatic	igg3	0.6555	0.0106066	1.61809	682.403	108.831	26	0	709	positive
N7	8883	symptomatic	igg4	0.2295	0.00919239	4.0054	47.0475	4.06568	26	0	709	positive
N2	7359	symptomatic	igg	0.4855	0.00212132	0.436935	47.8341	3.00547	15	1	4323	positive	1	1	normal	1	0	0		30
N3	902	asymptomatic	igg1	0.7755	0.0572756	7.38564	829.807	244.793	49	1	5733	positive
N3	902	asymptomatic	igg2	0.1175	0.0106066	9.0269	10.0072	1.33678	49	1	5733	negative
N4	902	asymptomatic	igg3	0.606	0.00848528	1.40021	330.297	52.4469	49	1	5733	positive
N5	902	asymptomatic	igg4	0.164	0.0113137	6.8986	20.3037	5.59282	49	1	5733	indeterminate
N2	7401	symptomatic	igg	0.597	0.046669	7.81726	117.953	8.06386	18	1	1552	positive	1	1	normal	1	0	0		39
N3	9123	asymptomatic	igg1	0.637	0.0325269	5.10627	410.318	101.123	25	0	700	positive
N4	9123	asymptomatic	igg2	0.1705	0.00777817	4.56198	23.2893	2.04611	25	0	700	negative
N4	9123	asymptomatic	igg3	0.793	0.0452548	5.70679	845.786	176.932	25	0	700	positive
N5	9123	asymptomatic	igg4	0.1575	0.0431335	27.3864	18.5786	5.03779	25	0	700	negative
N2	8883	symptomatic	igg	0.5535	0.0176777	3.1938	79.122	5.21418	26	0	709	positive	1	2	normal	1	0	1	antypiretic	42
N1	9123	asymptomatic	igg	0.5835	0.0304056	5.2109	123.113	38.5455	25	0	700	positive	0	3	normal	0	0	0		37
N2	9127	symptomatic	igg	0.2595	0.000707107	0.272488	11.2441	0.610426	7	1	3356	indeterminate	1	3	normal	1	0	0		40
N3	9165	asymptomatic	igg1	0.599	0.0169706	2.83315	341.634	80.0093	22	0	0	positive
N3	9165	asymptomatic	igg2	0.184	0.00848528	4.61157	26.2343	3.04962	22	0	0	negative
N4	9165	asymptomatic	igg3	0.923	0.00424264	0.459658	1990.31	512.327	22	0	0	positive
N5	9165	asymptomatic	igg4	0.143	0.00848528	5.93376	14.9841	3.91692	22	0	0	negative
N6	9165	symptomatic	igg1	0.603	0.00424264	0.703589	391.456	102.244	22	0	2069	positive
N6	9165	symptomatic	igg2	0.259	0.0282843	10.9206	68.0311	10.2392	22	0	2069	positive
N7	9165	symptomatic	igg3	0.742	0.0240416	3.24011	1507.46	321.231	22	0	2069	positive
N7	9165	symptomatic	igg4	0.2215	0.00212132	0.957707	43.9373	3.93197	22	0	2069	positive
N1	9165	asymptomatic	igg	0.6185	0.00636396	1.02893	169.037	57.4884	22	0	0	positive	0	2	normal	1	1	0		34
N6	9427	symptomatic	igg1	0.5325	0.0601041	11.2872	277.806	59.732	30	1	8925	positive
N6	9427	symptomatic	igg2	0.167	0.0127279	7.62151	31.7132	7.41635	30	1	8925	negative
N7	9427	symptomatic	igg3	0.647	0.0226274	3.49728	640.879	99.5711	30	1	8925	positive
N7	9427	symptomatic	igg4	0.198	0.0127279	6.42824	35.3547	3.54568	30	1	8925	positive
N2	9165	symptomatic	igg	0.597	0.00424264	0.71066	117.953	8.06386	22	0	2069	positive	1	2	normal	0	0	0		35
N3	9500	asymptomatic	igg1	0.6315	0.0883883	13.9966	399.54	97.7502	37	1	404	positive
N4	9500	asymptomatic	igg2	0.2555	0.00212132	0.830262	49.917	4.31795	37	1	404	positive
N4	9500	asymptomatic	igg3	0.7675	0.0403051	5.25148	735.315	148.145	37	1	404	positive
N5	9500	asymptomatic	igg4	0.119	0.00141421	1.18841	9.7872	2.39929	37	1	404	negative
N1	9427	symptomatic	igg	0.6095	0.0190919	3.13238	154.744	51.4573	30	1	8925	positive	1	3	normal	0	0	1	antypiretic	34
N1	9500	asymptomatic	igg	0.6455	0.000707107	0.109544	229.8	84.2351	37	1	404	positive	0	3	normal	1	1	0		38
N1	9801	asymptomatic	igg	0.091	0	0	2.46921	0.346649	26	0	0	negative	0	3	normal	1	0	0		42
N3	995	asymptomatic	igg1	0.485	0.00282843	0.583181	196.39	38.9967	18	0	11070	indeterminate
N4	995	asymptomatic	igg2	0.177	0.0282843	15.9798	25.0108	2.16839	18	0	11070	negative
N4	995	asymptomatic	igg3	0.186	0.0141421	7.6033	27.4762	2.34866	18	0	11070	negative
N5	995	asymptomatic	igg4	0.1945	0.013435	6.90747	29.3779	8.6616	18	0	11070	positive
N2	9801	symptomatic	igg	0.0785	0.00777817	9.9085	1.01652	0.0423236	26	0	6300	negative	1	3	normal	1	0	1	antypiretic	35
N3	557	asymptomatic	igg1	0.8175	0.0346482	4.23832	1052.56	328.168	19	0	0	positive
N4	557	asymptomatic	igg2	0.1585	0.00777817	4.90737	20.2396	1.8356	19	0	0	negative
N4	557	asymptomatic	igg3	0.77	0.00848528	1.10198	745.287	150.706	19	0	0	positive
N5	557	asymptomatic	igg4	0.404	0.00282843	0.700106	152.743	61.3451	19	0	0	positive
N1	22351	asymptomatic	igg	0.629	0.00707107	1.12418	188.862	66.0302	34	1	0	positive	0	1	normal	1	0	0		33
N3	24	asymptomatic	igg1	0.4195	0.00212132	0.505678	140.301	25.0229	32	0	80	indeterminate
N4	24	asymptomatic	igg2	0.1415	0.000707107	0.499722	16.2008	1.56435	32	0	80	negative
N4	24	asymptomatic	igg3	0.2325	0.0162635	6.99503	41.7924	3.53587	32	0	80	negative
N5	24	asymptomatic	igg4	0.1325	0.00353553	2.66833	12.5961	3.20262	32	0	80	negative
N1	22352	asymptomatic	igg	0.597	0	0	138.034	44.5562	40	1	2010	positive	0	2	normal	1	1	0		39
N3	1337	asymptomatic	igg1	0.4475	0.0431335	9.63877	162.436	30.3743	22	1	0	indeterminate
N4	1337	asymptomatic	igg2	0.1505	0.00212132	1.40952	18.2981	1.70458	22	1	0	negative
N4	1337	asymptomatic	igg3	0.3485	0.0572756	16.4349	91.1365	9.24855	22	1	0	indeterminate
N5	1337	asymptomatic	igg4	0.257	0.0169706	6.60333	53.5806	17.7136	22	1	0	positive

## Sheet: legend
plate	number of ELISA plate
id	identification code
carrier	symptomatic or asymptomatic
antibody	subclass evaluated
od.mean	mean of the optical density
od.sd	standar desviation of optical density
od.cv	coefficient of variation of optical density
Uab	unit of antibodies
Uab.se	standard error of uni of antibodies
age
sex	0: female and 1:male
parasite.d	parasite density (par/uL)
serology	positive of negative
Fever	1: positive; 0: negative
Community	0:Zungarococha; 1:Puerto Almedra; 2: Nina Rumi and 3: Llanchama
health	if the patient before the nutritional analysis looks healthy. 0:no and 1: yes
helminths	if the patient was positive in helminth examination
self-medication	if the patient took medicines in last two weeks without be diagnosed by a doctor
sm_specifi	what was the medicine that patient took
pcv < 30%	symptomatic patients without symptons and only had pcv < 30%
